# Supplementary material for: A protocol for high‐throughput, untargeted forest community metabolomics using mass spectrometry molecular networks
Source: Appl Plant Sci. 2018 Apr 2;6(3):e1033. doi: 10.1002/aps3.1033 (PMC5895185; doi:10.1002/aps3.1033)
Supplement: Supplementary file 2 [file APS3-6-e1033-s002.R]

#Sedio et al.—Applications in Plant Sciences 2018 6(3)—Data Supplement S2. doi:10.1002/aps3.1033
#Appendix S2.The function “calcCSCS” to be used for calculation of CSCS similarity metric.

### Calculate the Chemical Structural-Compositional Similarity (CSCS) for every pair of samples
### from Sedio et al. 2017 "Sources of variation in foliar secondary chemistry in a tropical forest 
### tree community." Ecology 98(3), pp. 616-623.  


## Requires the following:
## sampsByCompounds: rows are samples, columns are compounds (concensus spectra from the molecular network), entries are ion intensity (most entries in this matrix are 0)
## row names can be sample or species names, column names must be compound ID numbers ('CLUSTERID') from the GNPS output (to match the first two columns of 'network')
## network: the network output given by GNPS (gnps.ucsd.edu), each row is a link between two compounds, columns include CLUSTERID1, CLUSTERID2 and Cosine

## Change to the working directory
setwd("~/Documents/forestchem")

## date that MolecNetsTraits was run
date = 20170430

## if calculating CSCS for species pairs rather than sample pairs, set to TRUE
species = FALSE

outfile = paste("CSCS", date, ".RData",sep="")


calcCSCS = function(date = 20170430, species = FALSE, outfile){
	load(paste("MolecNetsChemTraits", date, ".RData",sep=""))
	rm(list = c("defs", "ints", "speccodes", "freshmass"))
	if(species == TRUE){
		sampsByCompoundsOrig = sampsByCompounds
		sampsByCompounds = sppByCompounds
	}
	nspp = nrow(sampsByCompounds)
	ncomps = ncol(sampsByCompounds)
	net.comps = c(levels(network$CLUSTERID1), levels(network$CLUSTERID2))
	nspp = nrow(sampsByCompounds)
	ncomps = ncol(sampsByCompounds)
	pairwise.spp = as.data.frame(matrix(0,nrow = nspp, ncol = nspp))
	names(pairwise.spp) = row.names(sampsByCompounds)
	row.names(pairwise.spp) = row.names(sampsByCompounds)
	sampsCompsStand = sampsByCompounds
	for(i in 1:nrow(sampsByCompounds)){	
		sampsCompsStand[i,] = sampsByCompounds[i,]/sum(sampsByCompounds[i,])
	}
	diags = pairwise.spp
	for (k in 1:nspp){
		sppX = as.character(row.names(sampsCompsStand)[k])
		cat("Comparing ", sppX, " to itself", "\n", sep = "")
		sppXonly = sampsCompsStand[k,which(sampsCompsStand[k,]>0)]
		ncomps = length(sppXonly)
		pairwise.comps = as.data.frame(matrix(0, ncol = ncomps, nrow = ncomps))
		names(pairwise.comps) = names(sppXonly)
		row.names(pairwise.comps) = names(sppXonly)
		for (y in 1:ncomps){
			comp1 = names(sppXonly)[y]
			links.comp1 = network[which((network$CLUSTERID1 == comp1)|(network$CLUSTERID2 == comp1)),]
			for(z in 1:ncomps){
				comp2 = names(sppXonly)[z]
				if(comp2 %in% c(as.character(links.comp1$CLUSTERID1),as.character(links.comp1$CLUSTERID2))){
					if(comp1 == comp2){
						pairwise.comps[y,z] = 1
					}
					if(comp1 != comp2){				
						if((comp1 %in% links.comp1$CLUSTERID1)&(comp2 %in% links.comp1$CLUSTERID2)){
							pairwise.comps[y,z] = network$Cosine[which((network$CLUSTERID1 == comp1) & (network$CLUSTERID2 == comp2))]
						}
						if((comp1 %in% links.comp1$CLUSTERID2)&(comp2 %in% links.comp1$CLUSTERID1)){
							pairwise.comps[y,z] = network$Cosine[which((network$CLUSTERID2 == comp1) & (network$CLUSTERID1 == comp2))]
						}
					}				
				}
			}
		}
		diags[k,k] = sum(((outer(as.numeric(sppXonly), as.numeric(sppXonly)))*pairwise.comps),na.rm = T)	
	}
	save(sampsByCompounds, pairwise.comps, diags, file = outfile)
	for (i in 1:nspp){
		spp1 = as.character(row.names(sampsCompsStand)[i])
		for (j in i:nspp){
			spp2 = as.character(row.names(sampsCompsStand)[j])
			cat("Comparing ", spp1, " to ", spp2, "\n", sep = "")
			#identify which compounds are in each species
			spp1comps = sampsCompsStand[spp1,]
			spp2comps = sampsCompsStand[spp2,]
			spp_pair = rbind(spp1comps,spp2comps)
			paircomps = spp_pair[,which(colSums(spp_pair)>0)]
			#make a pairwise.comps matrix for only those compounds found in either species in the species pair
			ncomps = ncol(paircomps)
			pairwise.comps = as.data.frame(matrix(0, ncol = ncomps, nrow = ncomps))
			names(pairwise.comps) = names(paircomps)
			row.names(pairwise.comps) = names(paircomps)
			cat("Beginning pairwise comparison of compounds","\n", sep = "")
			for (y in 1:ncomps){
				comp1 = names(paircomps)[y]
				links.comp1 = network[which((network$CLUSTERID1 == comp1)|(network$CLUSTERID2 == comp1)),]
				for(z in 1:ncomps){
					comp2 = names(paircomps)[z]
					if(comp2 %in% c(as.character(links.comp1$CLUSTERID1),as.character(links.comp1$CLUSTERID2))){
						if(comp1 == comp2){
							pairwise.comps[y,z] = 1
						}
						if(comp1 != comp2){				
							if((comp1 %in% links.comp1$CLUSTERID1)&(comp2 %in% links.comp1$CLUSTERID2)){
								pairwise.comps[y,z] = network$Cosine[which((network$CLUSTERID1 == comp1) & (network$CLUSTERID2 == comp2))]
							}
							if((comp1 %in% links.comp1$CLUSTERID2)&(comp2 %in% links.comp1$CLUSTERID1)){
								pairwise.comps[y,z] = network$Cosine[which((network$CLUSTERID2 == comp1) & (network$CLUSTERID1 == comp2))]
							}
						}				
					}
				}
			}
			pairwise.spp[i,j] = pairwise.spp[j,i] = sum(((outer(as.numeric(paircomps[1,]), as.numeric(paircomps[2,])))*pairwise.comps), na.rm = T)/max(diags[i,i], diags[j,j])
		}
	}
	cscs = pairwise.spp
	sampsByCompounds = sampsByCompoundsOrig
	save(sampsByCompounds, sppByCompounds, sampsCompsStand, diags, cscs, file = outfile)
	cat("Completed cacluation of CSCS for all sample pairs","\n")
}

# (outer(as.numeric(sampsCompsStand[i,]), as.numeric(sampsCompsStand[j,]))) == Chemical Compositional Similarity Matrix, entries sum to 1
# ((outer(as.numeric(sampsCompsStand[i,]), as.numeric(sampsCompsStand[j,])))*pairwise.comps) is also a C X C (compounds by compounds) matrix
# sum(((outer(as.numeric(sampsCompsStand[i,]), as.numeric(sampsCompsStand[j,])))*pairwise.comps), na.rm = T) average structural similarity 
# of all pairwise combinations of compounds present in species A and B
